# Supplementary material for: Rapid Electrochemical Profiling of Fecal Short-Chain Fatty Acids Using Esterification/Dissociation Fingerprints and Artificial Neural Networks
Source: Biosensors (Basel). 2026 Apr 17;16(4):223. doi: 10.3390/bios16040223 (PMC13114974; doi:10.3390/bios16040223)
Supplement: Supplementary file 1 [file biosensors-16-00223-s001.zip]

Archive with 1 entries (1 files):
- biosensors-4216210-supplementary.pdf
